# Supplementary material for: Proline: The Distribution, Frequency, Positioning, and Common Functional Roles of Proline and Polyproline Sequences in the Human Proteome
Source: PLoS One. 2013 Jan 25;8(1):e53785. doi: 10.1371/journal.pone.0053785 (PMC3556072; doi:10.1371/journal.pone.0053785)
Supplement: Table S4 — Enrichment of Functional Annotations for Proline-Poor Proteins. This table shows the functional and sequence annotations derived from DAVID for the proline-poor genes (bottom 1% of proline content in the proteome). (XLS) [file pone.0053785.s008.xls]

## Sheet: LowProlinePercentageDAVIDEnrich
Category	Term	Count	%	PValue	Genes	List Total	Pop Hits	Pop Total	Fold Enrichment	Bonferroni	Benjamini	FDR
GOTERM_CC_FAT	GO:0005882~intermediate filament	19	11.5152	2.41955e-14	KRTAP21-2, KRTAP21-3, KRT10, KRT20, KRTAP6-3, KRT24, KRT26, KRT9, KRTAP6-2, KRT18, KRT17, KRT77, KRT15, KRTAP20-3, KRT14, KRT1, TCHP, MNS1, KRTAP19-1	113	183	12782	11.7442	5.68767e-12	5.68767e-12	3.11307e-11
GOTERM_CC_FAT	GO:0045111~intermediate filament cytoskeleton	19	11.5152	3.53845e-14	KRTAP21-2, KRTAP21-3, KRT10, KRT20, KRTAP6-3, KRT24, KRT26, KRT9, KRTAP6-2, KRT18, KRT17, KRT77, KRT15, KRTAP20-3, KRT14, KRT1, TCHP, MNS1, KRTAP19-1	113	187	12782	11.493	8.32279e-12	4.16134e-12	4.55636e-11
SP_PIR_KEYWORDS	keratin	17	10.303	6.76299e-14	KRTAP21-2, KRTAP21-3, KRT10, KRT20, KRTAP6-3, KRT24, KRT26, KRT9, KRTAP6-2, KRT18, KRT77, KRT17, KRT15, KRTAP20-3, KRT14, KRT1, KRTAP19-1	161	144	19235	14.1043	1.2914e-11	1.2914e-11	8.41105e-11
SP_PIR_KEYWORDS	coiled coil	52	31.5152	1.34351e-13	NUP62CL, CCDC147, CCDC39, LZIC, ODF2L, C6ORF97, CEP250, CCDC42, FGFR1OP2, GOLGA4, STX6, STX1A, KRT10, STX1B, GCC2, C14ORF38, CHMP1B, KRT18, KRT17, SYCP3, VAMP8, KRT15, VAMP7, KRT14, TCHP, ATPIF1, VAMP3, ATP6V1G3, MIPOL1, EEA1, KRT20, TPM1, TPM4, KRT24, TPM3, KRT26, KRT9, C10ORF96, FAM81A, KRT1, MNS1, SNAP25, SCLT1, LRRC45, PMFBP1, FAM165A, CCDC150, KRT77, CCDC152, GOSR1, LUC7L, SSNA1	161	2019	19235	3.07704	2.56584e-11	1.28292e-11	1.67111e-10
INTERPRO	IPR002957:Keratin, type I	9	5.45455	6.83754e-11	KRT26, KRT9, KRT18, KRT17, KRT15, KRT14, KRT10, KRT20, KRT24	121	33	16659	37.5485	1.05982e-08	1.05982e-08	8.21146e-08
GOTERM_CC_FAT	GO:0044430~cytoskeletal part	32	19.3939	7.95747e-11	MYL5, CETN3, KRT20, TPM1, TPM4, TPM3, KRT24, KRT26, KRT9, KRTAP6-2, CEP250, DYNLL1, DYNLL2, KRT1, MNS1, APPBP2, KRTAP21-2, KRTAP21-3, STX1A, KRT10, DYNLT1, KRTAP6-3, KRT18, KRT17, KRT77, KRT15, KRTAP20-3, KRT14, TCHP, SSNA1, KRTAP19-1, SPTAN1	113	952	12782	3.80219	1.87e-08	6.23335e-09	1.02368e-07
UP_SEQ_FEATURE	region of interest:Linker 12	11	6.66667	1.30823e-10	KRT26, KRT9, KRT18, KRT77, KRT17, KRT15, KRT14, KRT1, KRT10, KRT20, KRT24	161	64	19113	20.404	5.11518e-08	5.11518e-08	1.81868e-07
UP_SEQ_FEATURE	region of interest:Coil 2	11	6.66667	1.30823e-10	KRT26, KRT9, KRT18, KRT77, KRT17, KRT15, KRT14, KRT1, KRT10, KRT20, KRT24	161	64	19113	20.404	5.11518e-08	5.11518e-08	1.81868e-07
PANTHER_PATHWAY	P00040:Metabotropic glutamate receptor group II pathway	8	4.84848	3.22975e-10	STX1A, GNAI3, GNAI1, VAMP8, VAMP3, GNB3, STX1B, SNAP25	13	52	2857	33.8107	1.2919e-08	1.2919e-08	2.95491e-07
UP_SEQ_FEATURE	region of interest:Coil 1A	11	6.66667	3.28218e-10	KRT26, KRT9, KRT18, KRT77, KRT17, KRT15, KRT14, KRT1, KRT10, KRT20, KRT24	161	70	19113	18.6551	1.28333e-07	6.41666e-08	4.56284e-07
UP_SEQ_FEATURE	region of interest:Linker 1	11	6.66667	3.28218e-10	KRT26, KRT9, KRT18, KRT77, KRT17, KRT15, KRT14, KRT1, KRT10, KRT20, KRT24	161	70	19113	18.6551	1.28333e-07	6.41666e-08	4.56284e-07
UP_SEQ_FEATURE	region of interest:Coil 1B	11	6.66667	3.28218e-10	KRT26, KRT9, KRT18, KRT77, KRT17, KRT15, KRT14, KRT1, KRT10, KRT20, KRT24	161	70	19113	18.6551	1.28333e-07	6.41666e-08	4.56284e-07
UP_SEQ_FEATURE	region of interest:Rod	11	6.66667	3.793e-10	KRT26, KRT9, KRT18, KRT77, KRT17, KRT15, KRT14, KRT1, KRT10, KRT20, KRT24	161	71	19113	18.3924	1.48306e-07	4.94354e-08	5.27297e-07
UP_SEQ_FEATURE	region of interest:Head	11	6.66667	5.03139e-10	KRT26, KRT9, KRT18, KRT77, KRT17, KRT15, KRT14, KRT1, KRT10, KRT20, KRT24	161	73	19113	17.8885	1.96728e-07	4.91819e-08	6.99458e-07
UP_SEQ_FEATURE	region of interest:Tail	11	6.66667	6.61715e-10	KRT26, KRT9, KRT18, KRT77, KRT17, KRT15, KRT14, KRT1, KRT10, KRT20, KRT24	161	75	19113	17.4114	2.58731e-07	5.17461e-08	9.19907e-07
PANTHER_PATHWAY	P00043:Muscarinic acetylcholine receptor 2 and 4 signaling pathway	8	4.84848	7.19119e-10	STX1A, GNAI3, GNAI1, VAMP8, VAMP3, GNB3, STX1B, SNAP25	13	58	2857	30.313	2.87648e-08	1.43824e-08	6.57925e-07
SP_PIR_KEYWORDS	Intermediate filament	11	6.66667	9.25388e-10	KRT26, KRT9, KRT18, KRT77, KRT17, KRT15, KRT14, KRT1, KRT10, KRT20, KRT24	161	78	19235	16.8486	1.76749e-07	5.89164e-08	1.15113e-06
INTERPRO	IPR000463:Cytosolic fatty-acid binding	7	4.24242	9.29873e-10	RBP2, FABP3, FABP4, FABP1, FABP2, PMP2, FABP5	121	16	16659	60.234	1.4413e-07	7.20652e-08	1.11672e-06
PIR_SUPERFAMILY	PIRSF002282:cytoskeletal keratin	11	6.66667	1.03137e-09	KRT26, KRT9, KRT18, KRT77, KRT17, KRT15, KRT14, KRT1, KRT10, KRT20, KRT24	84	61	7396	15.8774	6.7039e-08	6.7039e-08	1.05117e-06
INTERPRO	IPR016044:Filament	10	6.06061	2.24197e-09	KRT26, KRT9, KRT18, KRT77, KRT17, KRT15, KRT14, KRT10, KRT20, KRT24	121	72	16659	19.1219	3.47505e-07	1.15835e-07	2.69246e-06
INTERPRO	IPR018039:Intermediate filament protein, conserved site	10	6.06061	2.24197e-09	KRT26, KRT9, KRT18, KRT77, KRT17, KRT15, KRT14, KRT10, KRT20, KRT24	121	72	16659	19.1219	3.47505e-07	1.15835e-07	2.69246e-06
INTERPRO	IPR001664:Intermediate filament protein	10	6.06061	2.54191e-09	KRT26, KRT9, KRT18, KRT77, KRT17, KRT15, KRT14, KRT10, KRT20, KRT24	121	73	16659	18.86	3.93996e-07	9.8499e-08	3.05267e-06
PIR_SUPERFAMILY	PIRSF002390:lipid binding protein, FABP type	7	4.24242	2.68126e-09	RBP2, FABP3, FABP4, FABP1, FABP2, PMP2, FABP5	84	13	7396	47.4103	1.74282e-07	8.71409e-08	2.73273e-06
PANTHER_PATHWAY	P00039:Metabotropic glutamate receptor group III pathway	8	4.84848	6.12409e-09	STX1A, GNAI3, GNAI1, VAMP8, VAMP3, GNB3, STX1B, SNAP25	13	78	2857	22.5404	2.44964e-07	8.16546e-08	5.60295e-06
GOTERM_CC_FAT	GO:0031201~SNARE complex	7	4.24242	9.77895e-09	STX1A, VAMP8, VAMP7, NAPA, VAMP3, GOSR1, SNAP25	113	19	12782	41.674	2.29805e-06	5.74513e-07	1.25801e-05
KEGG_PATHWAY	hsa04130:SNARE interactions in vesicular transport	8	4.84848	2.68894e-08	STX6, STX1A, VAMP8, VAMP7, VAMP3, GOSR1, STX1B, SNAP25	46	38	5085	23.2723	1.2638e-06	1.2638e-06	2.55401e-05
INTERPRO	IPR013787:S100/CaBP-9k-type, calcium binding, subdomain	7	4.24242	3.22198e-08	S100A6, S100A16, S100P, S100A8, FLG2, S100Z, S100A12	121	27	16659	35.6942	4.99405e-06	9.98812e-07	3.86939e-05
INTERPRO	IPR001751:S100/CaBP-9k-type, calcium binding	7	4.24242	4.07667e-08	S100A6, S100A16, S100P, S100A8, FLG2, S100Z, S100A12	121	28	16659	34.4194	6.31882e-06	1.05314e-06	4.89583e-05
GOTERM_BP_FAT	GO:0016192~vesicle-mediated transport	20	12.1212	6.8449e-08	KDELR3, STX6, RAB2A, RAB8A, STX1A, GNAI3, AP2S1, NAPA, EEA1, NAPB, STX1B, KRT18, VAMP8, TRAPPC6B, VAMP7, VAMP3, RAB13, GOSR1, GOLGA4, SNAP25	105	576	13528	4.47354	6.52298e-05	6.52298e-05	0.000107484
PIR_SUPERFAMILY	PIRSF500199:intracellular lipid-binding protein	6	3.63636	6.90763e-08	FABP3, FABP4, FABP1, FABP2, PMP2, FABP5	84	11	7396	48.026	4.48995e-06	1.49665e-06	7.04024e-05
INTERPRO	IPR000566:Lipocalin-related protein and Bos/Can/Equ allergen	7	4.24242	9.57808e-08	RBP2, FABP3, FABP4, FABP1, FABP2, PMP2, FABP5	121	32	16659	30.117	1.48459e-05	2.12086e-06	0.000115027
PANTHER_PATHWAY	P05915:Opioid proenkephalin pathway	6	3.63636	1.12269e-07	GNAI3, GNAI1, VAMP8, VAMP3, GNB3, SNAP25	13	33	2857	39.958	4.49076e-06	1.12269e-06	0.000102715
PANTHER_PATHWAY	P05916:Opioid prodynorphin pathway	6	3.63636	1.12269e-07	GNAI3, GNAI1, VAMP8, VAMP3, GNB3, SNAP25	13	33	2857	39.958	4.49076e-06	1.12269e-06	0.000102715
PANTHER_PATHWAY	P05917:Opioid proopiomelanocortin pathway	6	3.63636	1.31355e-07	GNAI3, GNAI1, VAMP8, VAMP3, GNB3, SNAP25	13	34	2857	38.7828	5.25418e-06	1.05084e-06	0.000120177
GOTERM_BP_FAT	GO:0006944~membrane fusion	8	4.84848	1.49252e-07	STX6, RAB8A, GNAI3, VAMP8, VAMP7, NAPA, VAMP3, EEA1	105	53	13528	19.4473	0.000142227	7.11161e-05	0.000234367
GOTERM_CC_FAT	GO:0005856~cytoskeleton	33	20	1.59335e-07	MYL5, CETN3, KRT20, TPM1, TPM4, TPM3, KRT24, KRT26, KRT9, KRTAP6-2, CEP250, DYNLL1, DYNLL2, KRT1, MNS1, APPBP2, KRTAP21-2, KRTAP21-3, STX1A, KRT10, DYNLT1, COTL1, KRTAP6-3, KRT18, KRT17, KRT77, KRT15, KRTAP20-3, KRT14, TCHP, SSNA1, KRTAP19-1, SPTAN1	113	1381	12782	2.70297	3.7443e-05	7.48871e-06	0.000204975
GOTERM_MF_FAT	GO:0005198~structural molecule activity	21	12.7273	1.65046e-07	MYL5, NUP62CL, FLG2, KRT10, KRT20, TPM1, TPM4, KRT24, KRT26, KRT9, DSPP, KRT18, KRT17, RPL41, KRT77, KRT15, KRT14, TSGA10, KRT1, RPL37A, SPTAN1	107	634	12983	4.01903	3.08632e-05	3.08632e-05	0.00020459
UP_SEQ_FEATURE	domain:EF-hand 2	12	7.27273	3.90874e-07	S100A6, MYL5, S100A16, S100P, S100A8, PVALB, CETN3, FLG2, CALB1, S100Z, SPTAN1, S100A12	161	182	19113	7.82732	0.00015282	2.54716e-05	0.000543386
UP_SEQ_FEATURE	domain:EF-hand 1	12	7.27273	3.90874e-07	S100A6, MYL5, S100A16, S100P, S100A8, PVALB, CETN3, FLG2, CALB1, S100Z, SPTAN1, S100A12	161	182	19113	7.82732	0.00015282	2.54716e-05	0.000543386
INTERPRO	IPR018248:EF hand	10	6.06061	4.09194e-07	S100A6, MYL5, S100A8, PVALB, CETN3, FLG2, CALB1, S100Z, SPTAN1, S100A12	121	130	16659	10.5906	6.34231e-05	7.92811e-06	0.000491415
INTERPRO	IPR018247:EF-HAND 1	12	7.27273	4.76478e-07	S100A6, MYL5, S100A16, S100P, S100A8, PVALB, CETN3, FLG2, CALB1, S100Z, SPTAN1, S100A12	121	217	16659	7.61351	7.38514e-05	8.20598e-06	0.000572219
INTERPRO	IPR011992:EF-Hand type	12	7.27273	1.09245e-06	S100A6, MYL5, S100A16, S100P, S100A8, PVALB, CETN3, FLG2, CALB1, S100Z, SPTAN1, S100A12	121	236	16659	7.00056	0.000169315	1.69328e-05	0.00131195
GOTERM_BP_FAT	GO:0006906~vesicle fusion	5	3.0303	1.55617e-06	STX6, RAB8A, GNAI3, VAMP7, EEA1	105	12	13528	53.6825	0.00148193	0.00049422	0.00244358
GOTERM_MF_FAT	GO:0005200~structural constituent of cytoskeleton	8	4.84848	2.27459e-06	KRT9, KRT17, KRT15, KRT14, KRT1, KRT20, TPM1, SPTAN1	107	74	12983	13.1175	0.000425258	0.000212652	0.00281953
GOTERM_BP_FAT	GO:0046907~intracellular transport	19	11.5152	2.35853e-06	NCBP2, STX6, RAB2A, RAB8A, STX1A, AP2S1, NAPA, EEA1, NAPB, STX1B, TPM1, TIMM8B, KRT18, VAMP8, VAMP7, IFNG, GOSR1, APPBP2, SNAP25	105	657	13528	3.72591	0.00224515	0.000561762	0.00370347
PANTHER_PATHWAY	P00042:Muscarinic acetylcholine receptor 1 and 3 signaling pathway	6	3.63636	2.65584e-06	STX1A, VAMP8, VAMP3, GNB3, STX1B, SNAP25	13	61	2857	21.6166	0.000106228	1.77055e-05	0.00242981
INTERPRO	IPR018249:EF-HAND 2	11	6.66667	3.50833e-06	S100A6, S100A16, S100P, S100A8, PVALB, CETN3, FLG2, CALB1, S100Z, SPTAN1, S100A12	121	215	16659	7.04397	0.000543645	4.94345e-05	0.0042132
INTERPRO	IPR012674:Calycin	6	3.63636	3.6022e-06	RBP2, FABP3, FABP4, FABP1, PMP2, FABP5	121	33	16659	25.0323	0.000558185	4.65274e-05	0.00432592
UP_SEQ_FEATURE	binding site:Fatty acid	4	2.42424	5.68707e-06	FABP3, FABP2, PMP2, FABP5	161	5	19113	94.9714	0.00222118	0.000317614	0.00790579
UP_SEQ_FEATURE	calcium-binding region:1; low affinity	5	3.0303	1.3208e-05	S100A16, S100P, S100A8, S100Z, S100A12	161	18	19113	32.9762	0.00515105	0.000645337	0.01836
GOTERM_BP_FAT	GO:0048284~organelle fusion	5	3.0303	1.78393e-05	STX6, RAB8A, GNAI3, VAMP7, EEA1	105	21	13528	30.6757	0.0168573	0.00339442	0.0280089
GOTERM_BP_FAT	GO:0015031~protein transport	19	11.5152	1.82161e-05	STX6, RAB2A, KDELR3, RAB8A, STX1A, RAB8B, AP2S1, NUP62CL, NAPA, NAPB, STX1B, TIMM8B, KRT18, CHMP1B, VAMP7, IFNG, RAB13, GOSR1, APPBP2	105	762	13528	3.2125	0.0172102	0.00288916	0.0286004
GOTERM_BP_FAT	GO:0045184~establishment of protein localization	19	11.5152	2.05909e-05	STX6, RAB2A, KDELR3, RAB8A, STX1A, RAB8B, AP2S1, NUP62CL, NAPA, NAPB, STX1B, TIMM8B, KRT18, CHMP1B, VAMP7, IFNG, RAB13, GOSR1, APPBP2	105	769	13528	3.18326	0.019432	0.0027994	0.0323285
UP_SEQ_FEATURE	calcium-binding region:2; high affinity	5	3.0303	2.53322e-05	S100A16, S100P, S100A8, S100Z, S100A12	161	21	19113	28.2653	0.00985612	0.00109995	0.0352107
PANTHER_PATHWAY	P04373:5HT1 type receptor mediated signaling pathway	5	3.0303	2.65239e-05	GNAI3, GNAI1, VAMP3, GNB3, SNAP25	13	46	2857	23.888	0.00106041	0.000151556	0.0242642
GOTERM_BP_FAT	GO:0008104~protein localization	20	12.1212	3.71684e-05	STX6, RAB2A, KDELR3, RAB8A, STX1A, RAB8B, AP2S1, NUP62CL, NAPA, NAPB, STX1B, TIMM8B, KRT18, CHMP1B, CEP250, VAMP7, IFNG, RAB13, GOSR1, APPBP2	105	882	13528	2.9215	0.0348021	0.00441797	0.0583486
GOTERM_BP_FAT	GO:0016050~vesicle organization	6	3.63636	4.75523e-05	STX6, RAB8A, GNAI3, VAMP7, AP2S1, EEA1	105	52	13528	14.8659	0.0443068	0.00502272	0.074644
PIR_SUPERFAMILY	PIRSF002353:S-100 protein	5	3.0303	5.0278e-05	S100A6, S100P, S100A8, S100Z, S100A12	84	19	7396	23.1704	0.00326282	0.000816704	0.0512313
SP_PIR_KEYWORDS	protein transport	15	9.09091	5.57975e-05	STX6, RAB2A, KDELR3, RAB8A, RAB8B, AP2S1, NUP62CL, NAPA, NAPB, TIMM8B, CHMP1B, VAMP7, RAB13, GOSR1, APPBP2	161	485	19235	3.69501	0.010601	0.00266086	0.0693867
GOTERM_BP_FAT	GO:0048193~Golgi vesicle transport	8	4.84848	6.62357e-05	RAB2A, STX6, RAB8A, KRT18, VAMP8, VAMP7, NAPA, GOSR1	105	131	13528	7.86798	0.0611736	0.00629259	0.103958
GOTERM_BP_FAT	GO:0008544~epidermis development	9	5.45455	8.51764e-05	KRT9, KRT17, KRT15, RBP2, KRT14, KRT1, KRT10, EMP1, FABP5	105	184	13528	6.30186	0.0779691	0.00735252	0.133667
GOTERM_BP_FAT	GO:0050832~defense response to fungus	4	2.42424	0.000119365	DEFA5, COTL1, HTN3, S100A12	105	13	13528	39.6425	0.107529	0.0094353	0.187271
GOTERM_CC_FAT	GO:0045095~keratin filament	7	4.24242	0.000119611	KRT9, KRT18, KRT77, KRT14, KRT1, TCHP, KRT10	113	88	12782	8.99779	0.0277188	0.00467408	0.153763
SP_PIR_KEYWORDS	EF hand	6	3.63636	0.000141242	S100A6, S100P, S100A8, CALB1, SPTAN1, S100A12	161	60	19235	11.9472	0.0266185	0.00538131	0.175555
GOTERM_BP_FAT	GO:0007398~ectoderm development	9	5.45455	0.000146772	KRT9, KRT17, KRT15, RBP2, KRT14, KRT1, KRT10, EMP1, FABP5	105	199	13528	5.82685	0.130541	0.0107026	0.230224
PANTHER_PATHWAY	P04379:Beta3 adrenergic receptor signaling pathway	4	2.42424	0.000174943	VAMP8, VAMP3, GNB3, SNAP25	13	28	2857	31.3956	0.0069739	0.000874409	0.159942
SMART	SM00397:t_SNARE	4	2.42424	0.000184625	STX6, STX1A, STX1B, SNAP25	39	27	9079	34.4881	0.00497293	0.00497293	0.152856
SP_PIR_KEYWORDS	acetylated amino end	7	4.24242	0.000188707	HIST1H4L, HIST4H4, HIST1H4K, HIST2H4A, CALB1, ANXA4, HIST2H4B, HIST1H4B, FABP3, HIST1H4E, HIST1H4F, FABP1, HIST1H4C, FABP2, HIST1H4D, PMP2, HIST1H4I, HIST1H4J, HIST1H4H	161	100	19235	8.36304	0.0354045	0.00598972	0.234487
GOTERM_CC_FAT	GO:0070044~synaptobrevin 2-SNAP-25-syntaxin-1a complex	3	1.81818	0.000226986	STX1A, NAPA, SNAP25	113	3	12782	113.115	0.0519498	0.00759215	0.291612
SP_PIR_KEYWORDS	GTP binding	6	3.63636	0.000238354	RAB2A, RAB8A, GNAI3, GNAI1, RAB13, GNB3	161	67	19235	10.699	0.0445101	0.00648333	0.296095
GOTERM_MF_FAT	GO:0005504~fatty acid binding	5	3.0303	0.000250263	FABP3, FABP4, FABP1, FABP2, FABP5	107	38	12983	15.9653	0.0457267	0.0154806	0.309783
PANTHER_PATHWAY	P04380:Cortocotropin releasing factor receptor signaling pathway	4	2.42424	0.000262366	VAMP8, VAMP3, GNB3, SNAP25	13	32	2857	27.4712	0.0104411	0.00116555	0.239783
SP_PIR_KEYWORDS	transport	29	17.5758	0.000265973	NCBP2, ATP5E, AP2S1, RBP2, NUP62CL, NAPA, NAPB, ATP6V1G1, TRAPPC6B, APPBP2, RAB2A, STX6, KDELR3, RAB8A, STX1A, RAB8B, STX1B, TIMM8B, CHMP1B, VAMP7, FABP3, FABP4, FABP1, ATP6V1G3, RAB13, GOSR1, FABP2, PMP2, FABP5	161	1670	19235	2.07466	0.0495385	0.00633083	0.330352
PANTHER_PATHWAY	P04376:5HT4 type receptor mediated signaling pathway	4	2.42424	0.000287918	VAMP8, VAMP3, GNB3, SNAP25	13	33	2857	26.6387	0.0114523	0.00115117	0.263108
INTERPRO	IPR000533:Tropomyosin	3	1.81818	0.000305842	TPM1, TPM4, TPM3	121	4	16659	103.258	0.0463063	0.00364049	0.366679
PANTHER_PATHWAY	P05912:Dopamine receptor mediated signaling pathway	5	3.0303	0.000329597	GNAI3, GNAI1, VAMP8, VAMP3, SNAP25	13	87	2857	12.6304	0.0130995	0.00119801	0.301144
PANTHER_PATHWAY	P00044:Nicotinic acetylcholine receptor signaling pathway	5	3.0303	0.000329597	STX1A, VAMP8, VAMP3, STX1B, SNAP25	13	87	2857	12.6304	0.0130995	0.00119801	0.301144
REACTOME_PATHWAY	REACT_11184:Botulinum neurotoxicity	4	2.42424	0.000376579	STX6, STX1A, STX1B, SNAP25	29	18	3398	26.0383	0.00899886	0.00899886	0.301687
GOTERM_MF_FAT	GO:0005324~long-chain fatty acid transporter activity	3	1.81818	0.000391994	FABP3, FABP1, FABP2	107	4	12983	91.0023	0.070694	0.0181624	0.484829
SP_PIR_KEYWORDS	lipid binding	4	2.42424	0.000420487	FABP3, FABP4, FABP1, FABP2	161	18	19235	26.5493	0.0771881	0.00888582	0.521805
GOTERM_CC_FAT	GO:0005862~muscle thin filament tropomyosin	3	1.81818	0.000451369	TPM1, TPM4, TPM3	113	4	12782	84.8363	0.100661	0.0131744	0.579108
SP_PIR_KEYWORDS	palmoplantar keratoderma	4	2.42424	0.000496288	KRT9, KRT17, KRT14, KRT1	161	19	19235	25.152	0.0904584	0.00943664	0.615604
GOTERM_BP_FAT	GO:0006886~intracellular protein transport	11	6.66667	0.000599849	STX6, STX1A, KRT18, AP2S1, IFNG, NAPA, GOSR1, NAPB, APPBP2, STX1B, TIMM8B	105	374	13528	3.78936	0.435507	0.0400219	0.937785
GOTERM_MF_FAT	GO:0005484~SNAP receptor activity	4	2.42424	0.000632161	STX6, STX1A, GOSR1, STX1B	107	21	12983	23.1117	0.111527	0.0233728	0.780806
SP_PIR_KEYWORDS	er-golgi transport	6	3.63636	0.0006441	KDELR3, RAB2A, TRAPPC6B, NAPA, GOSR1, NAPB	161	83	19235	8.63653	0.115792	0.0111252	0.798277
UP_SEQ_FEATURE	region of interest:Fatty acid binding	3	1.81818	0.000684993	FABP4, PMP2, FABP5	161	5	19113	71.2286	0.235034	0.0264367	0.948071
GOTERM_BP_FAT	GO:0016044~membrane organization	11	6.66667	0.000692243	STX6, SCLT1, RAB8A, GNAI3, VAMP8, VAMP7, AP2S1, NAPA, VAMP3, EEA1, TIMM8B	105	381	13528	3.71974	0.483116	0.043042	1.0815
PANTHER_PATHWAY	P04378:Beta2 adrenergic receptor signaling pathway	4	2.42424	0.000727753	VAMP8, VAMP3, GNB3, SNAP25	13	45	2857	19.535	0.0287008	0.00242378	0.663852
PIR_SUPERFAMILY	PIRSF002327:tropomyosin	3	1.81818	0.000735773	TPM1, TPM4, TPM3	84	4	7396	66.0357	0.0467164	0.00952294	0.747367
PANTHER_PATHWAY	P04377:Beta1 adrenergic receptor signaling pathway	4	2.42424	0.000776676	VAMP8, VAMP3, GNB3, SNAP25	13	46	2857	19.1104	0.0306011	0.00238784	0.708339
GOTERM_BP_FAT	GO:0009620~response to fungus	4	2.42424	0.000794361	DEFA5, COTL1, HTN3, S100A12	105	24	13528	21.473	0.531082	0.0462302	1.24011
GOTERM_BP_FAT	GO:0006904~vesicle docking during exocytosis	4	2.42424	0.000794361	STX1A, RAB8A, VAMP3, SNAP25	105	24	13528	21.473	0.531082	0.0462302	1.24011
UP_SEQ_FEATURE	nucleotide phosphate-binding region:GTP	10	6.06061	0.00086935	RAB2A, ARL5A, RAB8A, GNAI3, RAB8B, GTPBP6, GNAI1, GIMAP7, RAB13, ARL5B	161	295	19113	4.02421	0.288275	0.0304419	1.2018
INTERPRO	IPR000727:Target SNARE coiled-coil region	4	2.42424	0.000939736	STX6, STX1A, STX1B, SNAP25	121	27	16659	20.3967	0.135607	0.0103551	1.12274
GOTERM_MF_FAT	GO:0015245~fatty acid transporter activity	3	1.81818	0.000969561	FABP3, FABP1, FABP2	107	6	12983	60.6682	0.165895	0.0297802	1.19524
GOTERM_MF_FAT	GO:0033293~monocarboxylic acid binding	5	3.0303	0.000970153	FABP3, FABP4, FABP1, FABP2, FABP5	107	54	12983	11.2349	0.165987	0.0255962	1.19597
SP_PIR_KEYWORDS	lipid-binding	6	3.63636	0.000978201	FABP3, FABP4, FABP1, FABP2, PMP2, FABP5	161	91	19235	7.87728	0.170496	0.0154566	1.21004
GOTERM_BP_FAT	GO:0048278~vesicle docking	4	2.42424	0.0010091	STX1A, RAB8A, VAMP3, SNAP25	105	26	13528	19.8212	0.617934	0.0550259	1.57287
GOTERM_CC_FAT	GO:0043232~intracellular non-membrane-bounded organelle	38	23.0303	0.00104783	HIST4H4, HIST2H4A, HIST2H4B, KRTAP6-2, DYNLL1, CEP250, DYNLL2, KRTAP21-2, KRTAP21-3, STX1A, DYNLT1, KRT10, KRTAP6-3, KRT18, KRT17, RPL41, KRT15, KRT14, KRTAP20-3, TCHP, HIST1H4L, HIST1H4K, MYL5, CETN3, KRT20, TPM1, TPM4, KRT24, TPM3, KRT26, KRT9, HIST1H4B, HIST1H4E, KRT1, HIST1H4F, MNS1, HIST1H4C, HIST1H4D, APPBP2, HIST1H4I, HIST1H4J, HIST1H4G, HIST1H4H, COTL1, S100A12, KRT77, RPL37A, SSNA1, KRTA…	113	2596	12782	1.65577	0.218366	0.027003	1.33962
GOTERM_CC_FAT	GO:0043228~non-membrane-bounded organelle	38	23.0303	0.00104783	HIST4H4, HIST2H4A, HIST2H4B, KRTAP6-2, DYNLL1, CEP250, DYNLL2, KRTAP21-2, KRTAP21-3, STX1A, DYNLT1, KRT10, KRTAP6-3, KRT18, KRT17, RPL41, KRT15, KRT14, KRTAP20-3, TCHP, HIST1H4L, HIST1H4K, MYL5, CETN3, KRT20, TPM1, TPM4, KRT24, TPM3, KRT26, KRT9, HIST1H4B, HIST1H4E, KRT1, HIST1H4F, MNS1, HIST1H4C, HIST1H4D, APPBP2, HIST1H4I, HIST1H4J, HIST1H4G, HIST1H4H, COTL1, S100A12, KRT77, RPL37A, SSNA1, KRTA…	113	2596	12782	1.65577	0.218366	0.027003	1.33962
GOTERM_BP_FAT	GO:0034613~cellular protein localization	11	6.66667	0.00123188	STX6, STX1A, KRT18, AP2S1, IFNG, NAPA, GOSR1, NAPB, APPBP2, STX1B, TIMM8B	105	411	13528	3.44822	0.69109	0.0631775	1.91697
GOTERM_BP_FAT	GO:0070727~cellular macromolecule localization	11	6.66667	0.00130089	STX6, STX1A, KRT18, AP2S1, IFNG, NAPA, GOSR1, NAPB, APPBP2, STX1B, TIMM8B	105	414	13528	3.42323	0.710776	0.0632064	2.02333
SP_PIR_KEYWORDS	muscle protein	5	3.0303	0.00156541	MYL5, PVALB, TPM1, TPM4, TPM3	161	60	19235	9.956	0.258609	0.0227546	1.92994
PANTHER_PATHWAY	P04391:Oxytocin receptor mediated signaling pathway	4	2.42424	0.00161259	VAMP8, VAMP3, GNB3, SNAP25	13	59	2857	14.8996	0.0625162	0.00460051	1.46571
PANTHER_PATHWAY	P04394:Thyrotropin-releasing hormone receptor signaling pathway	4	2.42424	0.00169343	VAMP8, VAMP3, GNB3, SNAP25	13	60	2857	14.6513	0.0655475	0.00450943	1.53867
GOTERM_BP_FAT	GO:0022406~membrane docking	4	2.42424	0.00169666	STX1A, RAB8A, VAMP3, SNAP25	105	31	13528	16.6243	0.801763	0.0777276	2.63125
SP_PIR_KEYWORDS	calcium binding	6	3.63636	0.00170039	S100A6, S100P, S100A8, CALB1, ANXA4, S100A12	161	103	19235	6.95954	0.277509	0.0229504	2.09473
SP_PIR_KEYWORDS	gtp-binding	10	6.06061	0.00177169	RAB2A, ARL5A, RAB8A, GNAI3, RAB8B, GTPBP6, GNAI1, GIMAP7, RAB13, ARL5B	161	329	19235	3.63137	0.287299	0.0223265	2.18169
INTERPRO	IPR004032:PMP-22/EMP/MP20	3	1.81818	0.00179222	TMEM114, EMP2, EMP1	121	9	16659	45.8926	0.242736	0.0183655	2.13124
GOTERM_CC_FAT	GO:0045179~apical cortex	3	1.81818	0.00205857	TCHP, FABP1, FABP2	113	8	12782	42.4181	0.383848	0.0472723	2.61613
SMART	SM00175:RAB	4	2.42424	0.00205953	RAB2A, RAB8A, RAB8B, RAB13	39	61	9079	15.2652	0.0541437	0.0274485	1.69354
PANTHER_PATHWAY	P04375:5HT3 type receptor mediated signaling pathway	3	1.81818	0.00238427	VAMP8, VAMP3, SNAP25	13	18	2857	36.6282	0.0910678	0.00595003	2.16031
PANTHER_PATHWAY	P04374:5HT2 type receptor mediated signaling pathway	4	2.42424	0.0024332	VAMP8, VAMP3, GNB3, SNAP25	13	68	2857	12.9276	0.092849	0.00571574	2.2042
GOTERM_BP_FAT	GO:0045109~intermediate filament organization	3	1.81818	0.0025303	KRT9, KRT14, KRT20	105	10	13528	38.6514	0.910582	0.10861	3.90021
UP_SEQ_FEATURE	site:Stutter	4	2.42424	0.00261243	KRT18, KRT77, KRT14, KRT1	161	33	19113	14.3896	0.640412	0.0817017	3.57119
GOTERM_BP_FAT	GO:0044057~regulation of system process	9	5.45455	0.00261359	STX1A, MYL5, GNAI3, S100P, IFNG, CALB1, TPM1, PATE4, TPM3	105	309	13528	3.75257	0.917422	0.107175	4.02614
SMART	SM00054:EFh	5	3.0303	0.00287433	MYL5, PVALB, CETN3, CALB1, SPTAN1	39	143	9079	8.13968	0.0747753	0.0255735	2.35655
GOTERM_BP_FAT	GO:0060341~regulation of cellular localization	8	4.84848	0.00300554	NCBP2, STX1A, RAB8B, IFNG, KRT20, PKIA, STX1B, SNAP25	105	248	13528	4.15607	0.943221	0.117257	4.61667
KEGG_PATHWAY	hsa03320:PPAR signaling pathway	5	3.0303	0.0030435	FABP3, FABP4, FABP1, FABP2, FABP5	46	69	5085	8.0104	0.133473	0.0691259	2.85368
SP_PIR_KEYWORDS	acetylation	36	21.8182	0.00304351	NCBP2, ATP5E, S100A6, HIST1H4L, HIST4H4, HIST1H4K, ATP6V1G1, NAPB, HIST2H4A, CALB1, TPM1, NAA38, TPM4, HIST2H4B, TPM3, CEP250, DYNLL1, PVALB, HIST1H4B, DYNLL2, TRAPPC6B, FGFR1OP2, HIST1H4E, HIST1H4F, HIST1H4C, HIST1H4D, HIST1H4I, HIST1H4J, HIST1H4H, RAB2A, RAB8B, PCBD2, C10ORF32, DYNLT1, COTL1, ANXA4, TIMM8B, PFDN1, RNF7, KRT18, VAMP8, VAMP7, FABP3, FABP1, FABP2, PMP2, FABP5, SPTAN1	161	2635	19235	1.63226	0.44133	0.0357332	3.72073
INTERPRO	IPR001388:Synaptobrevin	3	1.81818	0.00323961	VAMP8, VAMP7, VAMP3	121	12	16659	34.4194	0.395258	0.0309457	3.82193
GOTERM_MF_FAT	GO:0000149~SNARE binding	4	2.42424	0.00335958	STX1A, NAPA, NAPB, SNAP25	107	37	12983	13.1175	0.467035	0.0756481	4.08572
GOTERM_MF_FAT	GO:0005525~GTP binding	10	6.06061	0.00336792	RAB2A, ARL5A, RAB8A, GNAI3, RAB8B, GTPBP6, GNAI1, GIMAP7, RAB13, ARL5B	107	372	12983	3.26173	0.467868	0.0676957	4.09566
SP_PIR_KEYWORDS	fungicide	3	1.81818	0.00360005	DEFA5, HTN3, S100A12	161	11	19235	32.5833	0.497847	0.0397106	4.38719
GOTERM_MF_FAT	GO:0008289~lipid binding	11	6.66667	0.00370388	SCGB2A1, RBP2, FABP3, FABP4, FABP1, EEA1, FABP2, PMP2, CALB1, ANXA4, FABP5	107	450	12983	2.966	0.500382	0.0670383	4.49564
GOTERM_MF_FAT	GO:0019001~guanyl nucleotide binding	10	6.06061	0.00400895	RAB2A, ARL5A, RAB8A, GNAI3, RAB8B, GTPBP6, GNAI1, GIMAP7, RAB13, ARL5B	107	382	12983	3.17635	0.52819	0.0660095	4.85751
GOTERM_MF_FAT	GO:0032561~guanyl ribonucleotide binding	10	6.06061	0.00400895	RAB2A, ARL5A, RAB8A, GNAI3, RAB8B, GTPBP6, GNAI1, GIMAP7, RAB13, ARL5B	107	382	12983	3.17635	0.52819	0.0660095	4.85751
UP_SEQ_FEATURE	domain:v-SNARE coiled-coil homology	3	1.81818	0.00435005	VAMP8, VAMP7, VAMP3	161	12	19113	29.6786	0.818151	0.122889	5.88057
GOTERM_MF_FAT	GO:0051117~ATPase binding	3	1.81818	0.004857	ATPIF1, ATP6V1G3, ATP6V1G1	107	13	12983	28.0007	0.597665	0.0730657	5.85685
GOTERM_BP_FAT	GO:0031640~killing of cells of another organism	3	1.81818	0.00501527	DEFA5, HTN3, S100A12	105	14	13528	27.6082	0.991701	0.180982	7.59155
GOTERM_BP_FAT	GO:0051969~regulation of transmission of nerve impulse	6	3.63636	0.00550117	STX1A, GNAI3, S100P, IFNG, CALB1, PATE4	105	147	13528	5.2587	0.99479	0.189646	8.29763
PANTHER_PATHWAY	P00002:Alpha adrenergic receptor signaling pathway	3	1.81818	0.00616638	STX6, VAMP3, SNAP25	13	29	2857	22.7347	0.219186	0.0136515	5.50196
GOTERM_BP_FAT	GO:0031644~regulation of neurological system process	6	3.63636	0.00649932	STX1A, GNAI3, S100P, IFNG, CALB1, PATE4	105	153	13528	5.05247	0.997999	0.212587	9.73229
INTERPRO	IPR006012:Syntaxin/epimorphin, conserved site	3	1.81818	0.00652042	STX6, STX1A, STX1B	121	17	16659	24.2961	0.637226	0.0579016	7.55558
GOTERM_CC_FAT	GO:0016469~proton-transporting two-sector ATPase complex	4	2.42424	0.00711322	ATP5E, ATPIF1, ATP6V1G3, ATP6V1G1	113	45	12782	10.0547	0.813174	0.141447	8.77438
INTERPRO	IPR005225:Small GTP-binding protein	6	3.63636	0.00720385	RAB2A, ARL5A, RAB8A, RAB8B, RAB13, ARL5B	121	167	16659	4.9465	0.673928	0.0603593	8.31641
SP_PIR_KEYWORDS	calcium	15	9.09091	0.00724261	S100A6, MYL5, S100P, S100A16, S100A8, CETN3, FLG2, CALB1, ANXA4, S100Z, TPM4, S100A12, DSPP, PVALB, SPTAN1	161	803	19235	2.23173	0.750519	0.0742322	8.64542
GOTERM_CC_FAT	GO:0005865~striated muscle thin filament	3	1.81818	0.00741664	TPM1, TPM4, TPM3	113	15	12782	22.623	0.826123	0.135655	9.13237
GOTERM_MF_FAT	GO:0005509~calcium ion binding	16	9.69697	0.00755518	EFCAB9, S100A6, MYL5, S100P, S100A16, S100A8, CETN3, FLG2, CALB1, ANXA4, S100Z, TPM4, S100A12, DSPP, PVALB, SPTAN1	107	919	12983	2.1125	0.757846	0.103351	8.97254
SP_PIR_KEYWORDS	membrane trafficking	3	1.81818	0.00764343	RAB2A, RAB8A, RAB13	161	16	19235	22.401	0.769038	0.0742321	9.10317
SMART	SM00417:H4	2	1.21212	0.00835391	HIST1H4L, HIST4H4, HIST1H4K, HIST2H4A, HIST2H4B, HIST1H4B, HIST1H4E, HIST1H4F, HIST1H4C, HIST1H4D, HIST1H4I, HIST1H4J, HIST1H4G, HIST1H4H	39	2	9079	232.795	0.202683	0.0550523	6.71412
PANTHER_PATHWAY	P05913:Enkephalin release	3	1.81818	0.00891119	GNAI3, GNAI1, GNB3	13	35	2857	18.8374	0.300959	0.018668	7.86306
INTERPRO	IPR003579:Ras small GTPase, Rab type	4	2.42424	0.00968418	RAB2A, RAB8A, RAB8B, RAB13	121	61	16659	9.02804	0.778728	0.0763181	11.0297
GOTERM_BP_FAT	GO:0006892~post-Golgi vesicle-mediated transport	4	2.42424	0.0100285	KRT18, VAMP8, VAMP7, NAPA	105	58	13528	8.88539	0.999933	0.299356	14.6381
GOTERM_BP_FAT	GO:0016197~endosome transport	4	2.42424	0.0100285	VAMP7, EEA1, GOSR1, SNAP25	105	58	13528	8.88539	0.999933	0.299356	14.6381
GOTERM_BP_FAT	GO:0045104~intermediate filament cytoskeleton organization	3	1.81818	0.0101621	KRT9, KRT14, KRT20	105	20	13528	19.3257	0.999941	0.29365	14.8188
OMIM_DISEASE	Epidermolytic hyperkeratosis	2	1.21212	0.010326	KRT1, KRT10	20	2	3671	183.55	0.386053	0.386053	9.38845
GOTERM_BP_FAT	GO:0042742~defense response to bacterium	5	3.0303	0.0108621	IFNB1, DEFA5, IFNG, HTN3, S100A12	105	112	13528	5.7517	0.99997	0.301558	15.7598
GOTERM_CC_FAT	GO:0005829~cytosol	21	12.7273	0.0111064	NCBP2, AP2S1, EEA1, ATP6V1G1, CALB1, S100A12, PFDN1, CHMP1B, RPL41, DYNLL1, CEP250, DYNLL2, PFDN4, FABP3, FABP4, RPL37A, FABP1, ATP6V1G3, SNRPE, SSNA1, SPTAN1	113	1330	12782	1.78603	0.927532	0.182817	13.3832
GOTERM_BP_FAT	GO:0015909~long-chain fatty acid transport	3	1.81818	0.0111759	FABP3, FABP1, FABP2	105	21	13528	18.4054	0.999978	0.300242	16.1785
GOTERM_BP_FAT	GO:0006887~exocytosis	5	3.0303	0.0118822	STX1A, RAB8A, VAMP7, VAMP3, SNAP25	105	115	13528	5.60166	0.999989	0.307516	17.1138
GOTERM_BP_FAT	GO:0045103~intermediate filament-based process	3	1.81818	0.0122324	KRT9, KRT14, KRT20	105	22	13528	17.5688	0.999992	0.306874	17.5738
SP_PIR_KEYWORDS	nucleotide binding	5	3.0303	0.0122727	RAB2A, RAB8A, GNAI3, GNAI1, RAB13	161	107	19235	5.58281	0.905446	0.111241	14.2393
PANTHER_PATHWAY	P05734:Synaptic_vesicle_trafficking	3	1.81818	0.012686	STX1A, STX1B, SNAP25	13	42	2857	15.6978	0.399916	0.025211	11.0243
GOTERM_BP_FAT	GO:0017156~calcium ion-dependent exocytosis	3	1.81818	0.0133308	STX1A, VAMP7, VAMP3	105	23	13528	16.805	0.999997	0.321294	19.0014
GOTERM_BP_FAT	GO:0046883~regulation of hormone secretion	4	2.42424	0.0142315	STX1A, RAB8B, IFNG, SNAP25	105	66	13528	7.80837	0.999999	0.330862	20.1547
SP_PIR_KEYWORDS	citrullination	3	1.81818	0.0142418	HIST1H4L, HIST4H4, HIST1H4K, HIST2H4A, HIST2H4B, KRT77, HIST1H4B, KRT1, HIST1H4E, HIST1H4F, HIST1H4C, HIST1H4D, HIST1H4I, HIST1H4J, HIST1H4H	161	22	19235	16.2916	0.935413	0.122312	16.342
INTERPRO	IPR015709:Syntaxin-1	2	1.21212	0.0143552	STX1A, STX1B	121	2	16659	137.678	0.893667	0.106008	15.9405
INTERPRO	IPR001951:Histone H4	2	1.21212	0.0143552	HIST1H4L, HIST4H4, HIST1H4K, HIST2H4A, HIST2H4B, HIST1H4B, HIST1H4E, HIST1H4F, HIST1H4C, HIST1H4D, HIST1H4I, HIST1H4J, HIST1H4G, HIST1H4H	121	2	16659	137.678	0.893667	0.106008	15.9405
UP_SEQ_FEATURE	domain:t-SNARE coiled-coil homology	3	1.81818	0.0144142	STX6, STX1A, STX1B	161	22	19113	16.1883	0.996576	0.333354	18.2776
GOTERM_BP_FAT	GO:0001906~cell killing	3	1.81818	0.0144705	DEFA5, HTN3, S100A12	105	24	13528	16.1048	0.999999	0.327592	20.4582
INTERPRO	IPR018503:Tetraspanin, conserved site	3	1.81818	0.0149387	TSPAN11, TSPAN8, CD151	121	26	16659	15.8859	0.902992	0.105145	16.5362
SP_PIR_KEYWORDS	prenylated cysteine	3	1.81818	0.0155138	RAB2A, RAB8A, RAB13	161	23	19235	15.5833	0.94953	0.126934	17.675
UP_SEQ_FEATURE	calcium-binding region:2	5	3.0303	0.0159594	S100A6, PVALB, CETN3, CALB1, SPTAN1	161	115	19113	5.16149	0.998146	0.342536	20.0409
SP_PIR_KEYWORDS	P-loop	5	3.0303	0.0160846	RAB2A, RAB8A, GNAI3, GNAI1, RAB13	161	116	19235	5.14966	0.954821	0.125985	18.2668
SP_PIR_KEYWORDS	cardiac muscle	3	1.81818	0.0168328	FABP3, ATPIF1, TPM1	161	24	19235	14.934	0.960931	0.126372	19.0365
SP_PIR_KEYWORDS	heart	3	1.81818	0.0168328	FABP3, ATPIF1, TPM1	161	24	19235	14.934	0.960931	0.126372	19.0365
GOTERM_BP_FAT	GO:0050819~negative regulation of coagulation	3	1.81818	0.0168709	KRT1, TSPAN8, ANXA4	105	26	13528	14.8659	1	0.36264	23.4465
PIR_SUPERFAMILY	PIRSF002419:CD9 antigen	3	1.81818	0.0169446	TSPAN11, TSPAN8, CD151	84	18	7396	14.6746	0.670717	0.169012	15.9853
GOTERM_CC_FAT	GO:0044449~contractile fiber part	5	3.0303	0.017335	MYL5, TPM1, TPM4, SPTAN1, TPM3	113	113	12782	5.00509	0.983583	0.254374	20.1452
GOTERM_CC_FAT	GO:0070032~synaptobrevin 2-SNAP-25-syntaxin-1a-complexin I complex	2	1.21212	0.0174485	STX1A, SNAP25	113	2	12782	113.115	0.984023	0.241015	20.2638
SP_PIR_KEYWORDS	cytoskeleton	12	7.27273	0.017485	TPPP3, S100A8, CEP250, CETN3, TCHP, APPBP2, COTL1, SSNA1, TPM1, TPM4, SPTAN1, TPM3	161	636	19235	2.25419	0.965582	0.126081	19.7021
GOTERM_BP_FAT	GO:0015908~fatty acid transport	3	1.81818	0.0194282	FABP3, FABP1, FABP2	105	28	13528	13.8041	1	0.396695	26.5142
INTERPRO	IPR000301:Tetraspanin, subgroup	3	1.81818	0.0196251	TSPAN11, TSPAN8, CD151	121	30	16659	13.7678	0.953678	0.130331	21.182
GOTERM_BP_FAT	GO:0051046~regulation of secretion	6	3.63636	0.0197707	STX1A, RAB8B, IFNG, KRT20, STX1B, SNAP25	105	202	13528	3.82687	1	0.393952	26.9163
INTERPRO	IPR002048:Calcium-binding EF-hand	5	3.0303	0.0198824	MYL5, PVALB, CETN3, CALB1, SPTAN1	121	143	16659	4.81391	0.955525	0.126581	21.4301
GOTERM_BP_FAT	GO:0043933~macromolecular complex subunit organization	12	7.27273	0.0203734	NCBP2, SNAPC5, HIST1H4L, HIST4H4, HIST1H4K, PCBD2, AP2S1, HIST2H4A, HIST2H4B, SYCP3, VAMP8, HIST1H4B, GTF2A2, HIST1H4E, HIST1H4F, VAMP3, ATPIF1, HIST1H4C, HIST1H4D, HIST1H4I, SNRPE, HIST1H4J, HIST1H4G, HIST1H4H	105	710	13528	2.17755	1	0.395276	27.6187
GENETIC_ASSOCIATION_DB_DISEASE	metabolic syndrome	3	1.81818	0.0206327	FABP2, GNB3, UBL5	23	31	3028	12.7405	0.99683	0.99683	24.0469
GOTERM_BP_FAT	GO:0050804~regulation of synaptic transmission	5	3.0303	0.020754	STX1A, GNAI3, S100P, CALB1, PATE4	105	136	13528	4.73669	1	0.393267	28.059
SP_PIR_KEYWORDS	Antimicrobial	4	2.42424	0.021379	S100A8, DEFA5, HTN3, S100A12	161	71	19235	6.73082	0.98388	0.146796	23.5724
INTERPRO	IPR008907:P25-alpha	2	1.21212	0.0214559	TPPP2, TPPP3	121	3	16659	91.7851	0.965329	0.130709	22.9316
INTERPRO	IPR005124:Vacuolar (H+)-ATPase G subunit	2	1.21212	0.0214559	ATP6V1G3, ATP6V1G1	121	3	16659	91.7851	0.965329	0.130709	22.9316
INTERPRO	IPR001372:Dynein light chain, type 1 and 2	2	1.21212	0.0214559	DYNLL1, DYNLL2	121	3	16659	91.7851	0.965329	0.130709	22.9316
INTERPRO	IPR000744:NSF attachment protein	2	1.21212	0.0214559	NAPA, NAPB	121	3	16659	91.7851	0.965329	0.130709	22.9316
INTERPRO	IPR019763:Dynein light chain, type 1 and 2, conserved site	2	1.21212	0.0214559	DYNLL1, DYNLL2	121	3	16659	91.7851	0.965329	0.130709	22.9316
INTERPRO	IPR019809:Histone H4, conserved site	2	1.21212	0.0214559	HIST1H4L, HIST4H4, HIST1H4K, HIST2H4A, HIST2H4B, HIST1H4B, HIST1H4E, HIST1H4F, HIST1H4C, HIST1H4D, HIST1H4I, HIST1H4J, HIST1H4G, HIST1H4H	121	3	16659	91.7851	0.965329	0.130709	22.9316
UP_SEQ_FEATURE	calcium-binding region:1	5	3.0303	0.0215456	S100A6, PVALB, CETN3, CALB1, SPTAN1	161	126	19113	4.71088	0.9998	0.412733	26.1252
GENETIC_ASSOCIATION_DB_DISEASE	nemaline myopathy	2	1.21212	0.0216457	TPM1, TPM3	23	3	3028	87.7681	0.997618	0.951194	25.0769
GOTERM_CC_FAT	GO:0043292~contractile fiber	5	3.0303	0.0216967	MYL5, TPM1, TPM4, SPTAN1, TPM3	113	121	12782	4.67418	0.994229	0.275431	24.5868
PANTHER_PATHWAY	P00037:Ionotropic glutamate receptor pathway	3	1.81818	0.021961	VAMP8, VAMP3, SNAP25	13	56	2857	11.7734	0.588617	0.0414147	18.3853
PIR_SUPERFAMILY	PIRSF005695:dynein light chain	2	1.21212	0.0223201	DYNLL1, DYNLL2	84	2	7396	88.0476	0.76944	0.189097	20.5517
PIR_SUPERFAMILY	PIRSF009269:soluble NSF attachment protein	2	1.21212	0.0223201	NAPA, NAPB	84	2	7396	88.0476	0.76944	0.189097	20.5517
PIR_SUPERFAMILY	PIRSF002052:histone H4	2	1.21212	0.0223201	HIST1H4L, HIST4H4, HIST1H4K, HIST2H4A, HIST2H4B, HIST1H4B, HIST1H4E, HIST1H4F, HIST1H4C, HIST1H4D, HIST1H4I, HIST1H4J, HIST1H4G, HIST1H4H	84	2	7396	88.0476	0.76944	0.189097	20.5517
SP_PIR_KEYWORDS	heterotrimer	3	1.81818	0.0225604	GNAI3, GNAI1, GNB3	161	28	19235	12.8006	0.987201	0.149067	24.7122
SP_PIR_KEYWORDS	cytoplasm	39	23.6364	0.0232162	NCBP2, TPPP2, TPPP3, S100A6, S100A8, RBP2, CETN3, EEA1, KRT20, TPM1, TPM4, TPM3, SPRY3, CEP250, DYNLL1, DYNLL2, FGFR1OP2, APPBP2, SNAP25, GOLGA4, SCLT1, S100P, COTL1, GCC2, UBL5, CHMP1B, RNF7, KRT18, KRT17, KRT14, FABP3, TSGA10, FABP4, TCHP, FABP1, FABP2, SSNA1, FABP5, SPTAN1	161	3332	19235	1.39838	0.988741	0.148057	25.3382
INTERPRO	IPR018499:Tetraspanin	3	1.81818	0.0234903	TSPAN11, TSPAN8, CD151	121	33	16659	12.5162	0.974889	0.137032	24.8339
GOTERM_BP_FAT	GO:0043900~regulation of multi-organism process	3	1.81818	0.0235468	IFNB1, AP2S1, IFNG	105	31	13528	12.4682	1	0.425276	31.2141
REACTOME_PATHWAY	REACT_17044:Muscle contraction	3	1.81818	0.0262784	TPM1, TPM4, TPM3	29	31	3398	11.3393	0.472241	0.27353	19.2346
GOTERM_MF_FAT	GO:0019905~syntaxin binding	3	1.81818	0.0263251	NAPA, NAPB, SNAP25	107	31	12983	11.7422	0.993186	0.299765	28.1577
GOTERM_CC_FAT	GO:0000267~cell fraction	17	10.303	0.0264725	STX6, STX1A, RAB8B, GNAI3, IL26, EEA1, CD151, STX1B, PKIA, S100A12, DYNLL1, VAMP8, FABP4, VAMP3, SNAP25, EMP1, SPTAN1	113	1083	12782	1.77558	0.998173	0.30987	29.1881
GOTERM_BP_FAT	GO:0048489~synaptic vesicle transport	3	1.81818	0.0264735	STX1A, EEA1, SNAP25	105	33	13528	11.7126	1	0.455991	34.3812
INTERPRO	IPR004031:PMP-22/EMP/MP20/Claudin	3	1.81818	0.02764	TMEM114, EMP2, EMP1	121	36	16659	11.4731	0.987022	0.153882	28.5815
GOTERM_MF_FAT	GO:0048306~calcium-dependent protein binding	3	1.81818	0.0279329	S100A6, STX1A, S100P	107	32	12983	11.3753	0.994997	0.297553	29.6144
GENETIC_ASSOCIATION_DB_DISEASE	body mass; insulin	2	1.21212	0.028761	FABP4, FABP2	23	4	3028	65.8261	0.999682	0.931766	31.9554
GOTERM_MF_FAT	GO:0003774~motor activity	5	3.0303	0.028922	MYL5, DYNLL1, DYNLL2, DYNLT1, APPBP2	107	142	12983	4.27241	0.995865	0.290369	30.4971
SMART	SM00755:Grip	2	1.21212	0.0289425	GOLGA4, GCC2	39	7	9079	66.5128	0.547505	0.146659	21.5981
SP_PIR_KEYWORDS	dynein	3	1.81818	0.0289714	DYNLL1, DYNLL2, DYNLT1	161	32	19235	11.2005	0.996358	0.176038	30.6297
SP_PIR_KEYWORDS	Synaptosome	3	1.81818	0.0289714	STX1A, VAMP3, SNAP25	161	32	19235	11.2005	0.996358	0.176038	30.6297
GOTERM_MF_FAT	GO:0003924~GTPase activity	6	3.63636	0.0292651	RAB2A, GNAI3, RAB8B, GNAI1, RAB13, GNB3	107	211	12983	3.45033	0.996129	0.278715	30.8009
KEGG_PATHWAY	hsa04530:Tight junction	5	3.0303	0.0298399	MYL5, GNAI3, GNAI1, RAB13, SPTAN1	46	134	5085	4.12476	0.759209	0.377871	25.0043
GOTERM_MF_FAT	GO:0031406~carboxylic acid binding	5	3.0303	0.0302331	FABP3, FABP4, FABP1, FABP2, FABP5	107	144	12983	4.21307	0.996788	0.273076	31.6514
GOTERM_CC_FAT	GO:0015629~actin cytoskeleton	7	4.24242	0.0308944	STX1A, MYL5, DYNLL2, TPM1, TPM4, SPTAN1, TPM3	113	269	12782	2.94351	0.999373	0.336154	33.2161
GOTERM_CC_FAT	GO:0005626~insoluble fraction	14	8.48485	0.0317206	STX6, STX1A, RAB8B, GNAI3, EEA1, CD151, STX1B, S100A12, DYNLL1, VAMP8, VAMP3, SNAP25, EMP1, SPTAN1	113	839	12782	1.8875	0.999487	0.328802	33.9448
GOTERM_BP_FAT	GO:0065003~macromolecular complex assembly	11	6.66667	0.031723	NCBP2, SNAPC5, HIST1H4L, HIST4H4, HIST1H4K, PCBD2, AP2S1, HIST2H4A, HIST2H4B, VAMP8, HIST1H4B, GTF2A2, HIST1H4E, HIST1H4F, VAMP3, ATPIF1, HIST1H4C, HIST1H4D, HIST1H4I, SNRPE, HIST1H4J, HIST1H4G, HIST1H4H	105	665	13528	2.13116	1	0.510546	39.7225
PIR_SUPERFAMILY	PIRSF005577:V-type ATPase, subunit G	2	1.21212	0.0332949	ATP6V1G3, ATP6V1G1	84	3	7396	58.6984	0.889309	0.240524	29.1864
SP_PIR_KEYWORDS	signal transduction	3	1.81818	0.0341977	GNAI3, GNAI1, GNB3	161	35	19235	10.2405	0.998701	0.198713	35.1338
GOTERM_CC_FAT	GO:0030286~dynein complex	3	1.81818	0.0355797	DYNLL1, DYNLL2, DYNLT1	113	34	12782	9.98074	0.999799	0.346674	37.2526
GOTERM_CC_FAT	GO:0044448~cell cortex part	4	2.42424	0.0362995	TCHP, FABP1, FABP2, SPTAN1	113	83	12782	5.45133	0.999832	0.338843	37.8524
GENETIC_ASSOCIATION_DB_DISEASE	cardiovascular	3	1.81818	0.0364117	FABP2, GNB3, TPM1	23	42	3028	9.40373	0.999964	0.92264	38.6971
GOTERM_BP_FAT	GO:0051241~negative regulation of multicellular organismal process	5	3.0303	0.0376505	GNAI3, IFNG, KRT1, TSPAN8, ANXA4	105	164	13528	3.92799	1	0.564484	45.2632
BIOCARTA	h_botulinPathway:Blockade of Neurotransmitter Relase by Botulinum Toxin	2	1.21212	0.0377444	STX1A, SNAP25	12	5	1437	47.9	0.759151	0.759151	29.2116
GOTERM_BP_FAT	GO:0050796~regulation of insulin secretion	3	1.81818	0.0377796	STX1A, IFNG, SNAP25	105	40	13528	9.66286	1	0.557623	45.3784
GOTERM_BP_FAT	GO:0016081~synaptic vesicle docking during exocytosis	2	1.21212	0.0378578	STX1A, SNAP25	105	5	13528	51.5352	1	0.550467	45.4481
GOTERM_BP_FAT	GO:0050818~regulation of coagulation	3	1.81818	0.0395218	KRT1, TSPAN8, ANXA4	105	41	13528	9.42718	1	0.558525	46.9108
GOTERM_BP_FAT	GO:0006888~ER to Golgi vesicle-mediated transport	3	1.81818	0.0412941	RAB2A, VAMP7, GOSR1	105	42	13528	9.20272	1	0.567108	48.4284
UP_SEQ_FEATURE	topological domain:Vesicular	3	1.81818	0.0421651	VAMP8, VAMP7, VAMP3	161	39	19113	9.13187	1	0.628734	45.0579
INTERPRO	IPR002777:Prefoldin beta-like	2	1.21212	0.0424553	PFDN1, PFDN4	121	6	16659	45.8926	0.998799	0.220459	40.6074
INTERPRO	IPR016444:Synaptobrevin, metazoa/fungi	2	1.21212	0.0424553	VAMP8, VAMP3	121	6	16659	45.8926	0.998799	0.220459	40.6074
GENETIC_ASSOCIATION_DB_DISEASE	diabetes, type 2; hypertriglyceridemic waist	2	1.21212	0.0428437	FABP2, GNB3	23	6	3028	43.8841	0.999994	0.910823	43.8814
INTERPRO	IPR012351:Four-helical cytokine, core	3	1.81818	0.0433534	IFNB1, IFNG, IL26	121	46	16659	8.97898	0.998961	0.217569	41.273
SP_PIR_KEYWORDS	actin binding	3	1.81818	0.0436443	TPM1, SPTAN1, TPM3	161	40	19235	8.9604	0.999801	0.24039	42.5993
UP_SEQ_FEATURE	domain:EF-hand 3	4	2.42424	0.0444166	MYL5, CETN3, CALB1, SPTAN1	161	94	19113	5.05167	1	0.627274	46.8263
UP_SEQ_FEATURE	short sequence motif:Effector region	4	2.42424	0.0455927	RAB2A, RAB8A, RAB8B, RAB13	161	95	19113	4.9985	1	0.617226	47.7289
GOTERM_MF_FAT	GO:0008307~structural constituent of muscle	3	1.81818	0.0460134	MYL5, TPM1, TPM4	107	42	12983	8.66689	0.999851	0.370997	44.2291
KEGG_PATHWAY	hsa04630:Jak-STAT signaling pathway	5	3.0303	0.0470488	SPRY3, IL9R, IFNB1, IFNG, IL26	46	155	5085	3.56592	0.896171	0.432351	36.7284
GOTERM_BP_FAT	GO:0002791~regulation of peptide secretion	3	1.81818	0.0486727	STX1A, IFNG, SNAP25	105	46	13528	8.40248	1	0.621086	54.3205
SMART	SM00503:SynN	2	1.21212	0.0491146	STX1A, STX1B	39	12	9079	38.7991	0.74328	0.202783	34.1136
INTERPRO	IPR000237:GRIP	2	1.21212	0.0493552	GOLGA4, GCC2	121	7	16659	39.3365	0.999608	0.237023	45.5481
GOTERM_BP_FAT	GO:0007010~cytoskeleton organization	8	4.84848	0.0507978	KRT9, TPPP3, DYNLL1, CEP250, KRT14, CETN3, KRT20, TPM1	105	436	13528	2.364	1	0.629782	55.8968
GOTERM_BP_FAT	GO:0051047~positive regulation of secretion	4	2.42424	0.0516385	STX1A, RAB8B, IFNG, SNAP25	105	109	13528	4.728	1	0.628697	56.5062
GENETIC_ASSOCIATION_DB_DISEASE	diabetes, type 2	6	3.63636	0.05195	STX1A, PCBD2, IFNG, FABP3, FABP2, GNB3	23	289	3028	2.73326	1	0.914052	50.5308
GOTERM_MF_FAT	GO:0008092~cytoskeletal protein binding	9	5.45455	0.0538447	TPPP3, STX1A, DYNLL2, COTL1, TPM1, SNAP25, TPM4, SPTAN1, TPM3	107	504	12983	2.16672	0.999968	0.403997	49.6463
UP_SEQ_FEATURE	lipid moiety-binding region:S-geranylgeranyl cysteine	4	2.42424	0.0542516	RAB2A, RAB8A, RAB8B, RAB13	161	102	19113	4.65546	1	0.663943	53.9494
GOTERM_CC_FAT	GO:0030017~sarcomere	4	2.42424	0.0547571	TPM1, TPM4, SPTAN1, TPM3	113	98	12782	4.61694	0.999998	0.452027	51.5404
INTERPRO	IPR001408:G-protein alpha subunit, group I	2	1.21212	0.0562059	GNAI3, GNAI1	121	8	16659	34.4194	0.999872	0.25835	50.078
GOTERM_BP_FAT	GO:0015718~monocarboxylic acid transport	3	1.81818	0.0564888	FABP3, FABP1, FABP2	105	50	13528	7.73029	1	0.655498	59.8709
GOTERM_BP_FAT	GO:0034621~cellular macromolecular complex subunit organization	7	4.24242	0.0571461	NCBP2, HIST1H4L, HIST4H4, HIST1H4K, AP2S1, HIST2H4A, HIST2H4B, SYCP3, HIST1H4B, GTF2A2, HIST1H4E, HIST1H4F, HIST1H4C, HIST1H4D, HIST1H4I, SNRPE, HIST1H4J, HIST1H4G, HIST1H4H	105	357	13528	2.52624	1	0.652879	60.3077
UP_SEQ_FEATURE	binding site:GTP; via amide nitrogen	2	1.21212	0.0571563	ARL5A, ARL5B	161	7	19113	33.9184	1	0.665735	55.8771
UP_SEQ_FEATURE	domain:GRIP	2	1.21212	0.0571563	GOLGA4, GCC2	161	7	19113	33.9184	1	0.665735	55.8771
GOTERM_CC_FAT	GO:0005875~microtubule associated complex	4	2.42424	0.0603085	DYNLL1, DYNLL2, DYNLT1, APPBP2	113	102	12782	4.43588	1	0.470361	55.0767
SP_PIR_KEYWORDS	Hydrogen ion transport	3	1.81818	0.0604772	ATP5E, ATP6V1G3, ATP6V1G1	161	48	19235	7.467	0.999993	0.310887	53.9762
GOTERM_CC_FAT	GO:0005802~trans-Golgi network	3	1.81818	0.0613702	STX6, GOLGA4, SNAP25	113	46	12782	7.37707	1	0.462134	55.7253
GOTERM_BP_FAT	GO:0009617~response to bacterium	5	3.0303	0.0615481	IFNB1, DEFA5, IFNG, HTN3, S100A12	105	193	13528	3.33777	1	0.674071	63.1199
INTERPRO	IPR013753:Ras	4	2.42424	0.0615842	RAB2A, RAB8A, RAB8B, RAB13	121	125	16659	4.40569	0.999947	0.27226	53.3894
PIR_SUPERFAMILY	PIRSF005409:Synaptobrevin_euk	2	1.21212	0.0654942	VAMP8, VAMP3	84	6	7396	29.3492	0.987759	0.386892	49.8613
GOTERM_CC_FAT	GO:0019898~extrinsic to membrane	9	5.45455	0.0683585	SPRY3, CHMP1B, GNAI1, NAPA, EEA1, NAPB, APPBP2, GOLGA4, GCC2	113	494	12782	2.0608	1	0.486029	59.7836
SMART	SM00651:Sm	2	1.21212	0.0688786	NAA38, SNRPE	39	17	9079	27.3876	0.854397	0.240631	44.6366
UP_SEQ_FEATURE	lipid moiety-binding region:N-myristoyl glycine	4	2.42424	0.0707702	ARL5A, GNAI3, GNAI1, ARL5B	161	114	19113	4.16541	1	0.728693	63.9544
GOTERM_CC_FAT	GO:0030016~myofibril	4	2.42424	0.0737163	TPM1, TPM4, SPTAN1, TPM3	113	111	12782	4.07622	1	0.499485	62.6594
INTERPRO	IPR001806:Ras GTPase	4	2.42424	0.0738859	RAB2A, RAB8A, RAB8B, RAB13	121	135	16659	4.07934	0.999993	0.310505	60.2203
GOTERM_BP_FAT	GO:0032940~secretion by cell	5	3.0303	0.075391	STX1A, RAB8A, VAMP7, VAMP3, SNAP25	105	207	13528	3.11203	1	0.742874	70.7956
PIR_SUPERFAMILY	PIRSF005486:syntaxin	2	1.21212	0.07599	STX1A, STX1B	84	7	7396	25.1565	0.994125	0.401728	55.3134
INTERPRO	IPR002078:RNA polymerase sigma factor 54, interaction	2	1.21212	0.0764655	RAB8A, RAB13	121	11	16659	25.0323	0.999996	0.311769	61.5308
SP_PIR_KEYWORDS	myristate	4	2.42424	0.0771012	ARL5A, GNAI3, GNAI1, ARL5B	161	119	19235	4.01587	1	0.371484	63.1416
GENETIC_ASSOCIATION_DB_DISEASE	sarcoidosis; tuberculosis	2	1.21212	0.0772027	IFNB1, IFNG	23	11	3028	23.9368	1	0.957909	65.3545
GOTERM_MF_FAT	GO:0030280~structural constituent of epidermis	2	1.21212	0.0787362	KRT14, KRT10	107	10	12983	24.2673	1	0.518221	63.8168
GOTERM_CC_FAT	GO:0005794~Golgi apparatus	13	7.87879	0.0794509	STX6, RAB2A, GNAI3, NAPA, NAPB, GCC2, VAMP8, TRAPPC6B, VAMP7, RAB13, GOSR1, SNAP25, GOLGA4	113	872	12782	1.68635	1	0.513508	65.5265
GOTERM_BP_FAT	GO:0015992~proton transport	3	1.81818	0.0799766	ATP5E, ATP6V1G3, ATP6V1G1	105	61	13528	6.3363	1	0.757934	72.9889
INTERPRO	IPR006011:Syntaxin, N-terminal	2	1.21212	0.0831225	STX1A, STX1B	121	12	16659	22.9463	0.999999	0.326738	64.7318
GOTERM_CC_FAT	GO:0016471~vacuolar proton-transporting V-type ATPase complex	2	1.21212	0.0842762	ATP6V1G3, ATP6V1G1	113	10	12782	22.623	1	0.522366	67.7803
GOTERM_CC_FAT	GO:0016272~prefoldin complex	2	1.21212	0.0842762	PFDN1, PFDN4	113	10	12782	22.623	1	0.522366	67.7803
GOTERM_BP_FAT	GO:0006818~hydrogen transport	3	1.81818	0.0845265	ATP5E, ATP6V1G3, ATP6V1G1	105	63	13528	6.13515	1	0.771575	75.0119
GOTERM_BP_FAT	GO:0007264~small GTPase mediated signal transduction	6	3.63636	0.0860072	RAB2A, ARL5A, RAB8A, RAB8B, RAB13, ARL5B	105	305	13528	2.53452	1	0.771835	75.6391
GOTERM_CC_FAT	GO:0044450~microtubule organizing center part	3	1.81818	0.0863734	KRT18, CEP250, CETN3	113	56	12782	6.05973	1	0.519059	68.7167
GOTERM_CC_FAT	GO:0005774~vacuolar membrane	3	1.81818	0.0863734	VAMP7, ATP6V1G3, ATP6V1G1	113	56	12782	6.05973	1	0.519059	68.7167
KEGG_PATHWAY	hsa05110:Vibrio cholerae infection	3	1.81818	0.0873191	KDELR3, ATP6V1G3, ATP6V1G1	46	56	5085	5.92197	0.986354	0.576359	58.0143
SP_PIR_KEYWORDS	lipoprotein	10	6.06061	0.0881528	RAB2A, ARL5A, RAB8A, GNAI3, RAB8B, GNAI1, RAB13, CD151, SNAP25, ARL5B	161	642	19235	1.86094	1	0.404535	68.2712
SMART	SM00177:ARF	2	1.21212	0.0882423	ARL5A, ARL5B	39	22	9079	21.1632	0.917445	0.267862	53.4834
BIOCARTA	h_rabPathway:Rab GTPases Mark Targets In The Endocytotic Machinery	2	1.21212	0.0884124	RAB2A, RAB8A	12	12	1437	19.9583	0.967451	0.819586	56.4465
GOTERM_BP_FAT	GO:0051050~positive regulation of transport	5	3.0303	0.0929703	NCBP2, STX1A, RAB8B, IFNG, SNAP25	105	223	13528	2.88875	1	0.793234	78.3957
GOTERM_MF_FAT	GO:0005319~lipid transporter activity	3	1.81818	0.0936044	FABP3, FABP1, FABP2	107	63	12983	5.77793	1	0.566288	70.4257
SP_PIR_KEYWORDS	epidermolysis bullosa	2	1.21212	0.0954017	KRT14, CD151	161	12	19235	19.912	1	0.421407	71.27
GOTERM_MF_FAT	GO:0005496~steroid binding	3	1.81818	0.096128	SCGB2A1, FABP1, CALB1	107	64	12983	5.68765	1	0.560326	71.4303
GOTERM_CC_FAT	GO:0005624~membrane fraction	12	7.27273	0.0969562	STX6, STX1A, GNAI3, DYNLL1, VAMP8, VAMP3, EEA1, CD151, STX1B, SNAP25, EMP1, SPTAN1	113	809	12782	1.67785	1	0.550166	73.071
BBID	22.Cytokine-chemokine_CNS	2	1.21212	0.0974892	IFNB1, IFNG	4	12	358	14.9167	0.923032	0.923032	56.4914
SP_PIR_KEYWORDS	motor protein	4	2.42424	0.09779	MYL5, DYNLL1, DYNLL2, DYNLT1	161	132	19235	3.62037	1	0.420728	72.1995
GOTERM_BP_FAT	GO:0034622~cellular macromolecular complex assembly	6	3.63636	0.0983753	NCBP2, HIST1H4L, HIST4H4, HIST1H4K, AP2S1, HIST2H4A, HIST2H4B, HIST1H4B, GTF2A2, HIST1H4E, HIST1H4F, HIST1H4C, HIST1H4D, HIST1H4I, SNRPE, HIST1H4J, HIST1H4G, HIST1H4H	105	318	13528	2.43091	1	0.806954	80.331
